# Supplementary material for: Modulation of Neurexins Alternative Splicing by Cannabinoid Receptors 1 (CB1) Signaling
Source: Cells. 2025 Jun 25;14(13):972. doi: 10.3390/cells14130972 (PMC12249465; doi:10.3390/cells14130972)
Supplement: Supplementary file 1 [file cells-14-00972-s001.zip]

Archive with 1 entries (1 files):
- cells-3658259-supplementary.pdf
